# Supplementary material for: First-Line Use of Daratumumab in Patients with Multiple Myeloma Shows Delayed Neutrophil and Platelet Engraftment after Autologous Stem Cell Transplantation: Results from a Real-Life Single-Center Study
Source: Cancers (Basel). 2024 Sep 27;16(19):3307. doi: 10.3390/cancers16193307 (PMC11475878; doi:10.3390/cancers16193307)
Supplement: Supplementary file 1 [file cancers-16-03307-s001.zip]

Archive with 1 entries (1 files):
- cancers-3192254-supplementary.pdf
